# Supplementary material for: Effect of Wheat Bran on Fecal Butyrate-Producing Bacteria and Wheat Bran Combined with Barley on Bacteroides Abundance in Japanese Healthy Adults
Source: Nutrients. 2018 Dec 14;10(12):1980. doi: 10.3390/nu10121980 (PMC6316639; doi:10.3390/nu10121980)
Supplement: Supplementary file 1 [file nutrients-10-01980-s001.zip]

Archive with 1 entries (1 files):
- nutrients-391856-supplementary.xlsx
