# Supplementary material for: Effect of Wheat Bran on Fecal Butyrate-Producing Bacteria and Wheat Bran Combined with Barley on Bacteroides Abundance in Japanese Healthy Adults
Source: Nutrients. 2018 Dec 14;10(12):1980. doi: 10.3390/nu10121980 (PMC6316639; doi:10.3390/nu10121980)
Supplement: Supplementary file 1 [file nutrients-10-01980-s001.zip › nutrients-391856-supplementary.xlsx]

## Sheet: S1
Supplementary Table 1. Effects of wheat bran and BARLEYmax intakes on body weight, body mass index, body fat, and blood pressure at baseline and after 4 weeks.
Anthropometry	Units	WB−BM− group			WB+BM− group			WB−BM+ group			WB+BM+ group
		At baseline	After 4 weeks		At baseline	After 4 weeks		At baseline	After 4 weeks		At baseline	After 4 weeks
Body weight	kg	52.19±8.97	52.29±9.13		58.19±8.58	58.14±8.41		59.52±14.64	59.23±14.44		52.67±7.03	52.71±7.16
Body mass index	kg/m2	20.11±2.45	20.17±2.57		22.03±.54	22.02±2.53		22.80±5.40	22.70±5.32		20.50±2.74	20.53±2.86
Body fat	%	22.51±6.46	22.93±6.62		27.26±5.62	27.16±5.64		26.31±9.71	26.07±9.89		24.77±9.23	24.89±9.55
Systolic blood pressure	mmHg	106.8±7.2	107.6±10.7		112.2±12.5	107.2±12.4		114.3±12.4	111.3±16.6		110.6±8.8	107.5±10.4
Diastolic blood pressure	mmHg	70.5±6.6	69.8±6.0		72.7±10.9	68.6±9.7		71.9±11.2	69.7±11.5		70.8±7.1	69.5±8.3
Pulse rate	bpm	73.5±7.3	73.1±9.1		68.3±8.5	67.6±8.7		69.9±6.5	72.5±9.1		73.8±9.4	74.7±8.5
All values are mean ± SD (n=15 for each group).
No significant differences were detected between baseline and after 4 weeks or among the four groups.

## Sheet: S2
Supplementary Table 2．Effects of wheat bran and BARLEYmax on serum biochemistry at baseline and after 4 weeks.
Parameter	Units	WB−BM− group			WB+BM− group				WB−BM+ group				WB+BM+ group
		At baseline	After 4 weeks		At baseline		After 4 weeks		At baseline		After 4 weeks		At baseline		After 4 weeks
TP	g/dL	7.4 ±0.4	7.2 ±0.3		7.1 ±0.4		7.3 ±0.5		7.4 ±0.4		7.5 ±0.4		7.2 ±0.4		7.3 ±0.5
ALB	g/dL	4.6 ±0.2	4.5 ±0.3		4.4 ±0.2	#	4.4 ±0.3		4.5 ±0.2		4.5 ±0.2		4.5 ±0.3		4.5 ±0.2
AST	U/L	19.8 ±2.6	19.1 ±3.8		18.1 ±4.1		19.7 ±3.9		18.5 ±2.3		17.9 ±3.8		20.3 ±5.5		19.1 ±3.4
ALT	U/L	14.6 ±3.7	14.4 ±4.2		14.5 ±6.9		17.8 ±6.8	*	14.3 ±5.1		14.9 ±5.1		12.6 ±4.6		12.6 ±4.1
LDH (LD)	U/L	164.3 ±16.7	164.6 ±19.2		170.9 ±28.3		187.4 ±30.8	**	168.1 ±19.3		172.1 ±21.8		175.7 ±29.9		178.5 ±25.2
T-BIL	mg/dL	0.9 ±0.3	0.9 ±0.3		0.8 ±0.2		0.9 ±0.2		0.9 ±0.3		0.9 ±0.2		0.9 ±0.2		1.0 ±0.5
ALP	U/L	175.1 ±36.9	176.0 ±55.3		183.9 ±48.4		190.5 ±45.9		164.8 ±40.4		163.0 ±43.5		182.5 ±45.7		185.6 ±50.0
γ-GTP (γ-GT)	U/L	18.5 ±5.5	18.5 ±6.3		21.5 ±9.7		20.3 ±9.0		18.2 ±6.0		17.4 ±6.4		18.3 ±7.6		19.4 ±8.0
CPK (CK)	U/L	102.1 ±42.0	100.5 ±55.3		101.1 ±51.9		100.5 ±52.8		109.0 ±44.5		100.5 ±41.7		123.3 ±117.8		94.9 ±37.2
BUN (UN)	mg/dL	13.6 ±2.2	13.8 ±3.8		13.0 ±3.8		14.1 ±3.3		13.6 ±2.9		11.8 ±2.5	*	13.5 ±4.4		13.0 ±4.3
CRE	mg/dL	0.7 ±0.1	0.8 ±0.1	**	0.7 ±0.1		0.8 ±0.1	**	0.8 ±0.2		0.8 ±0.1		0.7 ±0.1		0.8 ±0.1
UA	mg/dL	4.7 ±1.5	4.8 ±1.5		4.7 ±1.4		5.1 ±1.4		5.0 ±1.2		4.9 ±1.2		4.4 ±1.0		4.6 ±1.2
Na	mEq/L	140.7 ±1.2	140.7 ±1.4		141.3 ±1.4		140.5 ±1.3		141.3 ±2.3		140.5 ±1.6		141.3 ±1.3		141.8 ±1.7
Cl	mEq/L	104.1 ±1.7	104.0 ±2.1		105.1 ±2.1		104.0 ±2.0		104.3 ±1.7		103.7 ±1.1		104.9 ±1.3		104.3 ±1.3
K	mEq/L	4.1 ±0.3	4.2 ±0.4		4.2 ±0.4		4.3 ±0.3		4.2 ±0.2		4.2 ±0.2		4.2 ±0.3		4.3 ±0.3
Ca	mg/dL	9.6 ±0.3	9.5 ±0.3		9.6 ±0.3		9.6 ±0.3		9.5 ±0.3		9.5 ±0.3		9.5 ±0.3		9.5 ±0.3
T-Cho	mg/dL	216.3 ±41.7	214.6 ±51.4		213.7 ±29.4		221.5 ±27.4		197.0 ±24.7		197.6 ±28.1		203.7 ±36.4		213.7 ±39.1
LDL-Cho	mg/dL	121.2 ±31.9	119.1 ±39.0		124.3 ±22.4		128.5 ±21.7		113.5 ±23.2		113.9 ±25.8		113.7 ±30.5		122.1 ±34.4
HDL-Cho	mg/dL	77.6 ±19.9	79.4 ±20.0		68.1 ±18.0		69.7 ±20.3		66.1 ±10.4		67.5 ±11.8		73.9 ±14.2		73.6 ±15.3
TG	mg/dL	65.7 ±22.7	72.9 ±37.7		71.8 ±38.6		117.5 ±180.2		64.8 ±23.7		70.7 ±27.5		59.1 ±19.1		71.3 ±26.6
GLC (GLU)	mg/dL	81.9 ±5.8	83.0 ±5.5		81.2 ±6.5		82.1 ±6.0		80.9 ±4.8		83.7 ±10.5		82.1 ±5.5		80.1 ±6.4
HbA1c (NGSP)	%	5.3 ±0.2	5.2 ±0.2		5.4 ±0.3		5.3 ±0.3	**	5.4 ±0.2		5.3 ±0.2	**	5.3 ±0.2		5.2 ±0.2
All values are mean ± SD (n=15 for each group).
Asterisks indicate significant differences from values at baseline (*p < 0.05, **p < 0.01: pairedt-test).
# Significantly different from the other three groups (Tukey–Kramer test, p < 0.05).

## Sheet: S3
Supplementary Table 3. Effects of wheat bran and BARLEYmax on blood markers.
Marker	Units	WB−BM− group				WB+BM− group				WB−BM+ group				WB+BM+ group
		At baseline		After 4 weeks		At baseline		After 4 weeks		At baseline		After 4 weeks		At baseline		After 4 weeks
WBC	/μL	5260±1089		5273±1808		5753±1378		5153±862		5887±1503		5300±1375	*	5080±1014		4827±877
RBC	×104/μL	455 ±32		448 ±36		452 ±31		453 ±32		456 ±33		451 ±37		452 ±21		455 ±25
Hb	g/dL	13.9 ±0.9		13.6 ±1.1	*	13.7 ±0.9		13.6 ±1.0		13.8 ±1.3		13.6 ±1.5		13.7 ±0.8		13.7 ±0.8
Ht	%	43.5 ±2.7		42.4 ±3.3	*	43.0 ±2.5		42.6 ±2.9		43.5 ±3.7		42.5 ±4.2	*	42.9 ±2.3		43.0 ±2.4
PLT	×104/μL	27.1 ±4.7		26.6 ±4.2		27.0 ±6.0		26.0 ±5.7		26.9 ±3.7		26.3 ±3.8		26.3 ±3.8		28.0 ±3.5
All values are mean ± SD (n=15 for each group).
Asterisks indicate significant differences from the values at baseline (* p < 0.05: pairedt-test).
Significant differences were not observed among the four groups (Tukey–Kramer test).

## Sheet: S4
Supplementary Table 4. Changes in relative abundances of bacteria phyla in fecal samples between baseline and week 4a.
Phylum	Group	Changes between baseline and week 4	p-value (two-way ANOVA)
			WB	BM	WB × BM
Firmicutes %	WB−BM−	5.85±11.70	0.2178	0.331	0.6684
	WB+BM−	1.50±8.94
	WB−BM+	7.28±10.60
	WB+BM+	5.16±8.66
Actinobacteria %	WB−BM−	-4.27±12.40	0.3756	0.5226	0.2683
	WB+BM−	1.80±10.44
	WB−BM+	-2.83±14.50
	WB+BM+	-3.51±8.60
Bacteroidetes %	WB−BM−	-1.26±7.07	0.7923	0.6381	0.3495
	WB+BM−	-3.11±7.29
	WB−BM+	-1.98±4.81
	WB+BM+	-0.94±3.86
Proteobacteria %	WB−BM−	-0.29±1.19	0.2413	0.1579	0.3661
	WB+BM−	-0.06±1.48
	WB−BM+	-2.32±6.18
	WB+BM+	-0.51±1.79
aAll values are mean ± SD, n=15 in all groups.

## Sheet: S5
Supplementary Table 5.. Changes in relative abundances of selected bacteria genera in fecal samples between baseline and week 4a.
Genus	Group	Changes between baseline and week 4	p-value (two-way ANOVA)
			WB	BM	WB × BM
Bacteroides %	WB−BM−	-1.12±5.28	0.6647	0.495	0.3977
	WB+BM−	-2.72±6.17
	WB−BM+	-1.32±4.10
	WB+BM+	-0.80±3.21
Bifidobacterium %	WB−BM−	-2.33±11.29	0.2635	0.4623	0.267
	WB+BM−	3.38±7.18
	WB−BM+	-1.37±11.63
	WB+BM+	-1.34±8.44
Lactobacillus %	WB−BM−	0.25±0.92	0.7771	0.1497	0.6035
	WB+BM−	0.47±1.79
	WB−BM+	-0.01±0.42
	WB+BM+	-0.07±0.46
Prevotella %	WB−BM−	0.02±0.24	0.1799	0.8611	0.1549
	WB+BM−	0.01±0.17
	WB−BM+	-0.30±1.25
	WB+BM+	0.26±0.87
Clostridium %	WB−BM−	-1.88±3.18	0.9677	0.0416	0.1702
	WB+BM−	-0.79±3.00
	WB−BM+	0.77±2.57
	WB+BM+	-0.26±3.02
Anaerostipes %	WB−BM−	-0.62±2.06	0.605	0.263	0.019
	WB+BM−	1.84±4.66
	WB−BM+	0.46±0.28
	WB+BM+	-1.13±2.94
Butyrate producersb %	WB−BM−	-4.02±7.32	0.331	0.06	0.137
	WB+BM−	0.88±9.22
	WB−BM+	2.74±8.07
	WB+BM+	1.70±5.37
a All values are mean ± SD, n=15 in all groups.
b Sum of Ruminococcus, Faecalibacterium, Coprococcus, Roseburia, and Ruminiclostridium

## Sheet: S6
Supplementary Table 6. Changes in fecal SCFA and organic acid concentrations of subjects between baseline and week 4a.
Organic acid	Units	Group	Changes between baseline and week 4	WB	BM	WB × BM
Acetate	mg/g	WB−BM−	-0.213±1.021	0.023	0.9422	0.2897
		WB+BM−	0.181±1.074
		WB−BM+	-0.568±1.275
		WB+BM+	0.480±1.308
Propionate	mg/g	WB−BM−	-0.189±0.483	0.0762	0.5637	0.5809
		WB+BM−	0.139±0.632
		WB−BM+	-0.191±0.386
		WB+BM+	-0.017±0.590
iso-Butyrate	mg/g	WB−BM−	-0.010±0.052	0.8282	0.2748	0.6827
		WB+BM−	0.005±0.101
		WB−BM+	-0.026±0.093
		WB+BM+	-0.031±0.106
n-Butyrate	mg/g	WB−BM−	-0.220±0.809	0.0566	0.9373	0.6889
		WB+BM−	0.186±0.587
		WB−BM+	-0.136±0.439
		WB+BM+	0.131±0.753
Total SCFA	mg/g	WB−BM−	-0.944±2.618	0.0218	0.9999	0.7851
		WB+BM−	0.388±2.216
		WB−BM+	-1.121±2.172
		WB+BM+	0.559±2.709
a All values are mean ± SD, n=15 in all groups except n = 14 in the WB−BM+ group.

## Sheet: S7
Supplementary Table 7. Changes in concentrations of fecal putrefaction products in stool samples between baseline and week 4a.
Putrefaction products	Units	Group	Changes between baseline and week 4	WB	BM	WB × BM
Ammonium	mg/g	WB−BM−	-0.048±0.144	0.8337	0.3346	0.2453
		WB+BM−	0.040±0.223
		WB−BM+	-0.034±0.191
		WB+BM+	-0.095±0.359
p-Cresol	μg/g	WB−BM−	-16.161±26.650	0.8444	0.4318	0.9506
		WB+BM−	-11.959±49.893
		WB−BM+	-27.414±81.212
		WB+BM+	-25.135±66.987
Indole	μg/g	WB−BM−	-12.937±27.749	0.3785	0.7241	0.6328
		WB+BM−	-4.036±20.860
		WB−BM+	-12.062±32.154
		WB+BM+	-9.424±17.121
Total putrefaction products (except ammonium)	μg/g	WB−BM−	-32.141±54.289	0.4459	0.2744	0.9259
		WB+BM−	-16.715±70.048
		WB−BM+	-47.066±119.442
		WB+BM+	-39.870±88.914
a All values are mean ± SD, n=15 in all groups except n=14 in the WB−BM+ group.
